# Supplementary material for: Anti-Oxidant Multi-Functionalized Materials: Strontium-Substituted Monetite and Brushite as Delivery Systems for Curcumin
Source: Pharmaceutics. 2023 Apr 27;15(5):1344. doi: 10.3390/pharmaceutics15051344 (PMC10224121; doi:10.3390/pharmaceutics15051344)
Supplement: Supplementary file 1 [file pharmaceutics-15-01344-s001.zip]

Archive with 1 entries (1 files):
- pharmaceutics-2269520-supplementary.pdf
